# Supplementary material for: Mast Cell Carboxypeptidase A3 Is Associated with Pulmonary Fibrosis Secondary to COVID-19
Source: Int J Mol Sci. 2024 Nov 14;25(22):12258. doi: 10.3390/ijms252212258 (PMC11594788; doi:10.3390/ijms252212258)
Supplement: Supplementary file 1 [file ijms-25-12258-s001.zip]

Archive with 1 entries (1 files):
- ijms-3286285-supplementary.xlsx
