# Supplementary material for: Mast Cell Carboxypeptidase A3 Is Associated with Pulmonary Fibrosis Secondary to COVID-19
Source: Int J Mol Sci. 2024 Nov 14;25(22):12258. doi: 10.3390/ijms252212258 (PMC11594788; doi:10.3390/ijms252212258)
Supplement: Supplementary file 1 [file ijms-25-12258-s001.zip › ijms-3286285-supplementary.xlsx]

## Sheet: Table S1
		Age	Male	Female	Overweight	Hypertension	Diabetes	Smoker	COPD	Days of intubation	Cause of death
Control group	A0505B	74	0	1	1	0	1	0	0	-	Meningitis
	A0511D	45	0	1	0	1	0	0	0	-	Acute renal failure
	A1012A	20	0	1	0	0	0	0	0	-	Severe pancreatitis
	A1326D	83	0	1	0	1	1	0	0	-	Acute renal failure
	A0522D	27	1	0	0	0	0	0	0	-	Severe pancreatitis
	A1215B	83	1	0	0	0	0	0	0	-	Atherosclerotic cardiovascular disease
COVID-19 patients	Pac2	82	1	0	0	1	1	0	1	0	Multiple organ failure
	Pac4	54	1	0	1	0	0	0	0	1	Multiple organ failure
	Pac5	64	0	1	1	0	1	0	0	25	Multiple organ failure
	Pac6	67	0	1	0	1	0	0	1	122	Multiple organ failure
	Pac7	40	1	0	1	0	0	0	0	9	Multiple organ failure
	Pac8	64	1	0	0	0	0	1	0	49	Multiple organ failure
	Pac9	65	1	0	0	0	0	1	0	15	Multiple organ failure
	Pac12	64	1	0	0	0	0	0	0	48	Multiple organ failure
		0	No
		1	Yes

## Sheet: Figure S2 CD117+
	COVID-19 patients CD117 positive cells
		Pac2	Pac4	Pac5	Pac6	Pac7	Pac8	Pac9	Pac12
	F1	9	32	12	10	4	11	28	17
	F2	12	13	9	6	8	9	10	18
	F3	13	11	8	9	8	8	6	10
	F4	5	9	8	3	4	13	8	7
	F5	5	7	5	11	2	12	12	13
	N1	7	27	27	10	54	14	9	10
	N2	8	14	7	17	32	13	21	9
	N3	9	40	15	14	18	8	16	25
	N4	2	9	9	11	26	11	10	4
	N5	5	14	13	14	34	11	9	14
	V1	12	24	9	19	12	3	16	10
	V2	5	22	15	19	12	4	17	12
	V3	12	7	22	17	11	12	7	12
	V4	4	4	10	14	22	3	12	9
	V5	5	9	9	11	2	9	4	5
	N	Pneumonic areas
	F	Fibrotic areas
	V	Peri-thrombotic vessel areas
	Control group CD117 positive cells
		A0505B	A0511D	A0522D	A1012A	A1215B	A1326D
	E1	0	1	2	0	0	7
	E2	1	0	3	0	0	6
	E3	0	0	0	0	0	7
	E4	0	0	0	12	0	5
	E5	0	1	0	1	0	3
	V1	0	0	3	2	0	7
	V2	5	0	6	1	0	6
	V3	0	0	0	0	3	4
	V4	1	0	0	0	0	1
	V5	1	0	0	2	0	2
	E	Alveolar-capillary interstitial areas
	V	Adventitia layer of medium size arteries

## Sheet: Figure S3 CPA3+
	COVID-19 patients CPA3 positive cells
		Pac2	Pac4	Pac5	Pac6	Pac7	Pac8	Pac9	Pac12
	F1	1	3	2	7	2	4	4	4
	F2	2	4	1	5	3	2	3	2
	F3	4	3	2	4	1	10	5	2
	F4	2	5	4	1	3	5	3	2
	F5	2	2	2	9	7	1	2	2
	N1	2	3	2	3	1	12	4	2
	N2	4	1	3	1	4	10	2	2
	N3	4	3	2	6	2	10	1	1
	N4	4	6	1	10	1	9	3	1
	N5	4	5	4	5	4	8	3	1
	V1	5	4	3	8	4	5	2	2
	V2	2	4	2	1	6	6	1	2
	V3	2	3	1	4	2	7	2	1
	V4	3	5	2	1	3	6	2	2
	V5	5	4	2	3	3	2	2	2
	N	Pneumonic areas
	F	Fibrotic areas
	V	Peri-thrombotic vessel areas
	Control group CPA3 positive cells
		A0505B	A0511D	A0522D	A1012A	A1215B	A1326D
	E1	0	0	1	0	0	0
	E2	0	1	0	1	0	1
	E3	1	1	1	2	0	0
	E4	0	0	0	1	0	0
	E5	0	1	0	0	1	2
	V1	1	1	1	1	0	1
	V2	0	2	1	1	1	1
	V3	1	3	2	0	0	0
	V4	1	3	2	0	1	0
	V5	2	0	3	0	0	0
	E	Alveolar-capillary interstitial areas
	V	Adventitia layer of medium size arteries

## Sheet: Figure S4 %Fibrosis
	COVID-19 patients %fibrosis
		Pac 2	Pac 4	Pac 5	Pac 6	Pac 7	Pac 8	Pac9	Pac12
	C1	15.927	34.2339	23.3825	22.9832	21.5215	34.8981	15.8979	32.1134
	C2	13.1241	33.9743	31.4507	13.8193	23.1728	14.7496	12.6387	24.7571
	C3	16.1413	32.8775	25.3164	27.1835	21.6164	11.315	14.2028	31.0008
	C4	13.283	24.3184	29.0978	18.4444	17.9437	37.1981	20.5123	30.6777
	C5	8.82375	22.6068	35.8639	11.4447	26.3725	37.1415	29.4278	23.1213
	C6	10.0809	33.7751	11.1221	19.7177	23.6188	31.7799	20.2993	26.1207
	C7	15.3559	21.8393	17.0278	27.6453	18.6064	37.3025	22.2772	30.5315
	C8	21.3019	27.645	34.7928	17.5592	19.5596	29.2122	21.0741	30.3775
	C9	12.8503	34.1101	22.1306	24.9491	24.3186	36.6465	10.5549	31.1209
	C10	18.9762	40.7886	25.4123	19.7752	16.1883	19.1884	10.3126	33.2165
		C	Field
	Control group %fibrosis
		A0505B	A0511D	A1012A	A1326D
	C1	6.9749	4.85472	0.465291	5.94507
	C2	14.7379	4.34593	1.0275	4.45414
	C3	6.43559	4.30624	0.997687	2.90162
	C4	7.36895	3.56941	1.26503	5.2734
	C5	7.8257	4.09381	0.605253	4.95079
	C6	5.54229	1.58659	0.332933	7.01497
	C7	7.72161	1.55394	0.353218	4.70438
	C8	6.06715	1.64245	0.662103	1.87923
	C9	5.20671	5.11109	1.17604	0.743029
	C10	4.75969	1.55248	1.13657	0.65151
